# Supplementary material for: A study of gene expression programming algorithm for dynamically adjusting the parameters of genetic operators
Source: PLoS One. 2025 Jun 2;20(6):e0321711. doi: 10.1371/journal.pone.0321711 (PMC12129357; doi:10.1371/journal.pone.0321711)
Supplement: S1 Data — (XLSX) [file pone.0321711.s001.xlsx]

## Sheet: Overview
Comparison of population diversity
	DGEP-R	DGEP-M	DGEP	GEP	NMO-SARA	MS-GEP-A
F1	0.8249	0.7911	0.8489	0.776	0.8346	0.7727
F2	0.6749	0.7179	0.7072	0.689	0.7298	0.6893
F3	0.7332	0.3657	0.7449	0.3322	0.2478	0.3071
F4	0.7579	0.4597	0.7609	0.4997	0.4034	0.4474
F5	0.8005	0.5355	0.8418	0.211	0.8553	0.7858
F6	0.9116	0.8671	0.893	0.861	0.921	0.8491
F7	0.8938	0.8935	0.9064	0.8877	0.9058	0.8939
F8	0.8414	0.9021	0.8534	0.8811	0.908	0.8777
F9	0.8007	0.8837	0.815	0.8727	0.8786	0.8796
F10	0.8064	0.8364	0.8047	0.7886	0.8392	0.7909
			Comparison of population diversity
	F1	F2	F3	F4	F5	F6	F7	F8	F9	F10
DGEP-R	0.8249	0.6749	0.7332	0.7579	0.8005	0.9116	0.8938	0.8414	0.8007	0.8064
DGEP-M	0.7911	0.7179	0.3657	0.4597	0.5355	0.8671	0.8935	0.9021	0.8837	0.8364
DGEP	0.8489	0.7072	0.7449	0.7609	0.8418	0.893	0.9064	0.8534	0.815	0.8047
GEP	0.776	0.689	0.3322	0.4997	0.211	0.861	0.8877	0.8811	0.8727	0.7886
NMO-SARA	0.8346	0.7298	0.2478	0.4034	0.8553	0.921	0.9058	0.908	0.8786	0.8392
MS-GEP-A	0.7727	0.6893	0.3071	0.4474	0.7858	0.8491	0.8939	0.8777	0.8796	0.7909
