# Supplementary material for: A study of gene expression programming algorithm for dynamically adjusting the parameters of genetic operators
Source: PLoS One. 2025 Jun 2;20(6):e0321711. doi: 10.1371/journal.pone.0321711 (PMC12129357; doi:10.1371/journal.pone.0321711)
Supplement: S2 Data — (XLSX) [file pone.0321711.s002.xlsx]

## Sheet: Overview
表3 算法性能比较测试结果
测试函数	DGEP-R		DGEP-M		DGEP		GEP		NMO-SARA		MS-GEP-A
	适应度	R-square	适应度	R-square	适应度	R-square	适应度	R-square	适应度	R-square	适应度	R-square
F1	1499.01	0.98872	1498.51	0.97154	1498.82	0.98336	1498.22	0.9436	1498.13	0.94965	1498.31	0.9572
F2	1499.22	0.8658	1499.27	0.87157	1499.38	0.9082	1499.22	0.8371	1499.18	0.8423	1499.27	0.8439
F3	1499.46	0.9963	1499.45	0.9951	1499.5	0.9968	1499.19	0.9905	1498.97	0.985	1499.33	0.9937
F4	1499.07	0.9883	1499	0.9862	1499.01	0.9872	1498.98	0.9846	1498.67	0.9762	1498.84	0.9845
F5	1499.58	0.9728	1499.49	0.96	1499.57	0.9693	1499.4	0.9417	1499.48	0.9666	1499.49	0.9664
F6	1499.39	0.9865	1499.36	0.9839	1499.46	0.9907	1499.33	0.9827	1499.38	0.9851	1499.45	0.9884
F7	1490.96	0.9045	1490.26	0.9032	1491.48	0.9151	1490.19	0.8769	1490.15	0.8935	1489.81	0.8795
F8	1497.66	0.913	1498.1	0.926	1498.13	0.9426	1497.63	0.908	1496.2	0.7892	1497.81	0.9216
F9	1487.53	0.8732	1487.92	0.8847	1488.12	0.8865	1487.91	0.8829	1487	0.8672	1487.31	0.8707
F10	1497.27	0.5381	1497.42	0.5709	1497.67	0.6417	1497.42	0.561	1497.54	0.612	1497.28	0.5184
	Fitness comparison on test function
		F1	F2	F3	F4	F5	F6	F7	F8	F9	F10
	DGEP-R	1499.01	1499.22	1499.46	1499.07	1499.58	1499.39	1490.96	1497.66	1487.53	1497.27
	DGEP-M	1498.51	1499.27	1499.45	1499	1499.49	1499.36	1490.26	1498.1	1487.92	1497.42
	DGEP	1498.82	1499.38	1499.5	1499.01	1499.57	1499.46	1491.48	1498.13	1488.12	1497.67
	GEP	1498.22	1499.22	1499.19	1498.98	1499.4	1499.33	1490.19	1497.63	1487.91	1497.42
	NMO-SARA	1498.13	1499.18	1498.97	1498.67	1499.48	1499.38	1490.15	1496.2	1487	1497.54
	MS-GEP-A	1498.31	1499.27	1499.33	1498.84	1499.49	1499.45	1489.81	1497.81	1487.31	1497.28
	R-squared comparison on test function
		F1	F2	F3	F4	F5	F6	F7	F8	F9	F10
	DGEP-R	0.98872	0.8658	0.9963	0.9883	0.9728	0.9865	0.9045	0.913	0.8732	0.5381
	DGEP-M	0.97154	0.87157	0.9951	0.9862	0.96	0.9839	0.9032	0.926	0.8847	0.5709
	DGEP	0.98336	0.9082	0.9968	0.9872	0.9693	0.9907	0.9151	0.9426	0.8865	0.6417
	GEP	0.9436	0.8371	0.9905	0.9846	0.9417	0.9827	0.8769	0.908	0.8829	0.561
	NMO-SARA	0.94965	0.8423	0.985	0.9762	0.9666	0.9851	0.8935	0.7892	0.8672	0.612
	MS-GEP-A	0.9572	0.8439	0.9937	0.9845	0.9664	0.9884	0.8795	0.9216	0.8707	0.5184
