# Supplementary material for: A study of gene expression programming algorithm for dynamically adjusting the parameters of genetic operators
Source: PLoS One. 2025 Jun 2;20(6):e0321711. doi: 10.1371/journal.pone.0321711 (PMC12129357; doi:10.1371/journal.pone.0321711)
Supplement: S3 Data — (XLSX) [file pone.0321711.s003.xlsx]

## Sheet: Overview
Comparison of the ability to escape local optima
	DGEP-R	DGEP-M	DGEP	GEP	NMO-SARA	MS-GEP-A
F1	3489.6	4822.1	2610.3	2791.3	4173.6	3783
F2	3903.6	4103.6	4992.4	2869.9	2846.6	3509.6
F3	2628.2	4302.9	2320.7	2105.1	3129.6	4617
F4	3893	3358.1	4909.4	3458.1	3499.9	2616.2
F5	2734.6	3782.6	3867.5	4187.4	3601.4	3100.6
F6	4027	2040.9	4771.4	4316.7	3918.2	3883.2
F7	4079.9	3733.4	5060.1	3267.3	3433.2	3283.7
F8	3993	4235.4	4295.6	4000.8	3291.6	3518.3
F9	4776.9	2672.2	4272	2904.2	3985.3	4472.9
F10	4777.3	3862.1	5061.9	3601.4	2269.7	4065.2
